# Supplementary material for: Automated GMP Production and Preclinical Evaluation of [68Ga]Ga-TEoS-DAZA and [68Ga]Ga-TMoS-DAZA
Source: Pharmaceutics. 2022 Dec 1;14(12):2695. doi: 10.3390/pharmaceutics14122695 (PMC9783202; doi:10.3390/pharmaceutics14122695)
Supplement: Supplementary file 1 [file pharmaceutics-14-02695-s001.zip]

Archive with 11 entries (11 files):
- Figure S1.tif
- Figure S10.png
- Figure S11.png
- Figure S2.tif
- Figure S3.tif
- Figure S4.png
- Figure S5.tif
- Figure S6.png
- Figure S7.png
- Figure S8.png
- Figure S9.png
